# Supplementary material for: Low-Grade Dysplastic Nodules Revealed as the Tipping Point during Multistep Hepatocarcinogenesis by Dynamic Network Biomarkers
Source: Genes (Basel). 2017 Oct 13;8(10):268. doi: 10.3390/genes8100268 (PMC5664118; doi:10.3390/genes8100268)
Supplement: Supplementary file 1 [file genes-08-00268-s001.zip]

Archive with 7 entries (6 files):
- genes-218117_final_supplementary/
- genes-218117_final_supplementary/genes-218117_final_supplementary.docx
- genes-218117_final_supplementary/genes-218117_final_supplementary.pdf
- genes-218117_final_supplementary/Table S1.xlsx
- genes-218117_final_supplementary/Table S2.xlsx
- genes-218117_final_supplementary/Table S3.xlsx
- genes-218117_final_supplementary/Table S4.xlsx
