# Supplementary material for: Low-Grade Dysplastic Nodules Revealed as the Tipping Point during Multistep Hepatocarcinogenesis by Dynamic Network Biomarkers
Source: Genes (Basel). 2017 Oct 13;8(10):268. doi: 10.3390/genes8100268 (PMC5664118; doi:10.3390/genes8100268)
Supplement: Supplementary file 1 [file genes-08-00268-s001.zip › genes-218117_final_supplementary/Table S1.xlsx]

## Sheet: Sheet1
Table S1. Detailed DNB members at LGDNs tipping point.
Official Gene Symbol	Entrez Gene ID	Entrez Gene Name
ALDOC	230	aldolase, fructose-bisphosphate C
APOL6	80830	apolipoprotein L6
B2M	567	beta-2-microglobulin
BST2	684	bone marrow stromal cell antigen 2
CD47	961	CD47 molecule
CMPK2	129607	cytidine/uridine monophosphate kinase 2
CNP	1267	2',3'-cyclic nucleotide 3' phosphodiesterase
CTNNA1	1495	catenin alpha 1
DDX58	23586	DExD/H-box helicase 58
DDX60L	91351	DEAD-box helicase 60-like
EPSTI1	94240	epithelial stromal interaction 1
GBP3	2635	guanylate binding protein 3
GDA	9615	guanine deaminase
GSPT2	23708	G1 to S phase transition 2
HERC5	51191	HECT and RLD domain containing E3 ubiquitin protein ligase 5
HERC6	55008	HECT and RLD domain containing E3 ubiquitin protein ligase family member 6
HLA-A	3105	major histocompatibility complex, class I, A
HLA-B	3106	major histocompatibility complex, class I, B
HLA-C	3107	major histocompatibility complex, class I, C
HLA-F	3134	major histocompatibility complex, class I, F
HLA-G	3135	major histocompatibility complex, class I, G
HLA-J	3137	major histocompatibility complex, class I, J (pseudogene)
IFI35	3430	interferon induced protein 35
IFI44	10561	interferon induced protein 44
IFI6	2537	interferon alpha inducible protein 6
IFIH1	64135	interferon induced with helicase C domain 1
IFIT1	3434	interferon induced protein with tetratricopeptide repeats 1
IFIT2	3433	interferon induced protein with tetratricopeptide repeats 2
IFIT3	3437	interferon induced protein with tetratricopeptide repeats 3
IFITM1	8519	interferon induced transmembrane protein 1
INTS6	26512	integrator complex subunit 6
ISG15	9636	ISG15 ubiquitin-like modifier
ISG20	3669	interferon stimulated exonuclease gene 20
LAMP3	27074	lysosomal associated membrane protein 3
LAPTM4A	9741	lysosomal protein transmembrane 4 alpha
LGALS3BP	3959	galectin 3 binding protein
MOV10	4343	Mov10 RISC complex RNA helicase
MX1	4599	MX dynamin like GTPase 1
NOSIP	51070	nitric oxide synthase interacting protein
OAS1	4938	2-5-oligoadenylate synthetase 1
OAS2	4939	2-5-oligoadenylate synthetase 2
OAS3	4940	2-5-oligoadenylate synthetase 3
PARP10	84875	poly(ADP-ribose) polymerase family member 10
PSMD1	5707	proteasome 26S subunit, non-ATPase 1
PSME2	5721	proteasome activator subunit 2
RBX1	9978	ring-box 1
RSAD2	91543	radical S-adenosyl methionine domain containing 2
RTP4	64108	receptor transporter protein 4
SAMD9	54809	sterile alpha motif domain containing 9
SHISA5	51246	shisa family member 5
SNX2	6643	sorting nexin 2
STAT1	6772	signal transducer and activator of transcription 1
TAP2	6891	transporter 2, ATP binding cassette subfamily B member
TDRD7	23424	tudor domain containing 7
TRIM14	9830	tripartite motif containing 14
TRIM21	6737	tripartite motif containing 21
UBA7	7318	ubiquitin like modifier activating enzyme 7
UBE2L6	9246	ubiquitin conjugating enzyme E2 L6
USP18	11274	ubiquitin specific peptidase 18
