# Supplementary material for: Low-Grade Dysplastic Nodules Revealed as the Tipping Point during Multistep Hepatocarcinogenesis by Dynamic Network Biomarkers
Source: Genes (Basel). 2017 Oct 13;8(10):268. doi: 10.3390/genes8100268 (PMC5664118; doi:10.3390/genes8100268)
Supplement: Supplementary file 1 [file genes-08-00268-s001.zip › genes-218117_final_supplementary/Table S2.xlsx]

## Sheet: Sheet1
Table S2. Functional enrichment of GO biological processes and KEGG pathways for the identified DNB.
GO term	Term names	P.adjust
60337	type I interferon signaling pathway	2.92e-32
9615	response to virus	3.85e-16
51607	defense response to virus	9.41e-14
60333	interferon-gamma-mediated signaling pathway	1.27e-13
45071	negative regulation of viral genome replication	1.29e-12
2474	antigen processing and presentation of peptide antigen via MHC class I	6.5e-08
32480	negative regulation of type I interferon production	3.7e-06
32020	ISG15-protein conjugation	4.38e-05
45087	innate immune response	0.000121
50776	regulation of immune response	0.000136
6955	immune response	0.00433
19941	modification-dependent protein catabolic process	0.00422
35456	response to interferon-beta	0.0132
35457	cellular response to interferon-alpha	0.0132
209	protein polyubiquitination	0.0141
35455	response to interferon-alpha	0.0148
32727	positive regulation of interferon-alpha production	0.0204
1916	positive regulation of T cell mediated cytotoxicity	0.0229
KEGG term	Term names	P.adjust
4612	Antigen processing and presentation	3.3e-07
5160	Hepatitis C	6.27e-06
5203	Viral carcinogenesis	8.83e-05
5161	Hepatitis B	8.83e-05
4145	Phagosome	0.0011
4621	NOD-like receptor signaling pathway	0.00179
4622	RIG-I-like receptor signaling pathway	0.00315
4514	Cell adhesion molecules (CAMs)	0.00595
4144	Endocytosis	0.014
4650	Natural killer cell mediated cytotoxicity	0.0286
4630	Jak-STAT signaling pathway	0.0474
4350	TGF-beta signaling pathway	0.0478
