# Supplementary material for: Low-Grade Dysplastic Nodules Revealed as the Tipping Point during Multistep Hepatocarcinogenesis by Dynamic Network Biomarkers
Source: Genes (Basel). 2017 Oct 13;8(10):268. doi: 10.3390/genes8100268 (PMC5664118; doi:10.3390/genes8100268)
Supplement: Supplementary file 1 [file genes-08-00268-s001.zip › genes-218117_final_supplementary/Table S3.xlsx]

## Sheet: Sheet1
Table S3. Pathways enrichment analysis for DNB by IPA.
Ingenuity Canonical Pathways	P_value
Interferon Signaling	5.01e-16
Antigen Presentation Pathway	1e-11
Protein Ubiquitination Pathway	2.34e-09
Communication between Innate and Adaptive Immune Cells	1.91e-07
OX40 Signaling Pathway	1.91e-07
Autoimmune Thyroid Disease Signaling	2.14e-07
Activation of IRF by Cytosolic Pattern Recognition Receptors	8.71e-07
Cytotoxic T Lymphocyte-mediated Apoptosis of Target Cells	1.95e-06
Crosstalk between Dendritic Cells and Natural Killer Cells	5.25e-06
Cdc42 Signaling	7.59e-06
Role of Pattern Recognition Receptors in Recognition of Bacteria and Viruses	2.75e-05
Caveolar-mediated Endocytosis Signaling	4.9e-05
CTLA4 Signaling in Cytotoxic T Lymphocytes	0.000112
Virus Entry via Endocytic Pathways	0.000117
Dendritic Cell Maturation	0.000145
Phagosome maturation	0.000372
Role of RIG1-like Receptors in Antiviral Innate Immunity	0.00661
