# Supplementary material for: Low-Grade Dysplastic Nodules Revealed as the Tipping Point during Multistep Hepatocarcinogenesis by Dynamic Network Biomarkers
Source: Genes (Basel). 2017 Oct 13;8(10):268. doi: 10.3390/genes8100268 (PMC5664118; doi:10.3390/genes8100268)
Supplement: Supplementary file 1 [file genes-08-00268-s001.zip › genes-218117_final_supplementary/Table S4.xlsx]

## Sheet: Sheet1
Table S4. The degrees of DNB members in network.
DNB members	Degrees	DNB members	Degrees
STAT1	142	CTNNA1	17
HLA-C	115	CNP	17
B2M	83	IFI44	16
HLA-B	76	GDA	15
MX1	50	INTS6	14
CD47	49	TRIM21	14
ISG15	44	UBE2L6	14
ISG20	41	UBA7	14
DDX58	37	OAS3	11
IFIH1	36	PSMD1	10
IFI6	31	HLA-A	10
IFIT1	29	HERC5	9
OAS1	28	HLA-F	9
PSME2	25	IFI35	9
LGALS3BP	24	HLA-G	8
IFIT3	23	EPSTI1	7
LAMP3	20	PARP10	6
TAP2	19	HERC6	5
USP18	19	SHISA5	4
ALDOC	18	MOV10	3
OAS2	18	SNX2	3
BST2	18	CMPK2	2
IFIT2	18	TDRD7	1
RBX1	17	NOSIP	1
